# Supplementary material for: Early Prediction of Dementia Using Feature Extraction Battery (FEB) and Optimized Support Vector Machine (SVM) for Classification
Source: Biomedicines. 2023 Feb 2;11(2):439. doi: 10.3390/biomedicines11020439 (PMC9953011; doi:10.3390/biomedicines11020439)
Supplement: Supplementary file 1 [file biomedicines-11-00439-s001.zip]

Archive with 1 entries (1 files):
- biomedicines-2192800-supplementary.pdf
